# Supplementary material for: Correlative Multi-Modal Microscopy: A Novel Pipeline for Optimizing Fluorescence Microscopy Resolutions in Biological Applications
Source: Cells. 2023 Jan 17;12(3):354. doi: 10.3390/cells12030354 (PMC9913119; doi:10.3390/cells12030354)
Supplement: Supplementary file 1 [file cells-12-00354-s001.zip]

Archive with 1 entries (1 files):
- cells-2099473-supplementary.pdf
